# Supplementary material for: A Multifunctional Trypsin Protease Inhibitor from Yellow Bell Pepper Seeds: Uncovering Its Dual Antifungal and Hypoglycemic Properties
Source: Pharmaceutics. 2023 Feb 27;15(3):781. doi: 10.3390/pharmaceutics15030781 (PMC10054557; doi:10.3390/pharmaceutics15030781)
Supplement: Supplementary file 1 [file pharmaceutics-15-00781-s001.zip]

Archive with 1 entries (1 files):
- pharmaceutics-2207767-supplementary.pdf
